# Supplementary material for: Effect of Different Medium-Chain Triglycerides on Glucose Metabolism in High-Fat-Diet Induced Obese Rats
Source: Foods. 2024 Jan 11;13(2):241. doi: 10.3390/foods13020241 (PMC10815142; doi:10.3390/foods13020241)
Supplement: Supplementary file 1 [file foods-13-00241-s001.zip]

Archive with 1 entries (1 files):
- foods-2818587-supplementary.pdf
